# Supplementary material for: Functional analysis of the BEige and Chediak-Higashi domain gene MpSPIRRIG in Marchantia polymorpha
Source: Front Plant Sci. 2022 Sep 23;13:915268. doi: 10.3389/fpls.2022.915268 (PMC9537460; doi:10.3389/fpls.2022.915268)
Supplement: Supplementary file 2 [file Table_1.XLSX]

## Sheet: Table S1
Table S1. MpSPI interacts with the ESCRT component MpLIP5 in yeast two-hybrid assays. The table shows the result of pairwise yeast-two hybrid assays. GAL4-AD = GAL4-activation domain, GAL4-BD = GAL4-binding domain. “-“ = no interaction. 50 mM indicates the highest tested 3-aminotriazole (3-AT) concentration in the selective dropout medium lacking leucine, tryptophane, and histidine, on which the …
	GAL4-AD	MpSPI PBW	MpSPI PBWF
GAL4-BD
MpSKD1		-	-
MpLIP5		50 mM	50 mM

## Sheet: Table S2
Table S2. Differentially expressed genes in Marchantia polymorpha Mpspirrig. List of 442 genes with at least 2-fold change in expression between Tak-1 and Mpspirrig. baseMean = mean value in Tak-1, log2 fold change = change of expression in Mpspirrig, lfcSE = standard error in log fold change, padj = Benjamini-Hochberg adjusted p-value
Gene ID	baseMean	log2 fold change	lfcSE	padj
Mp3g07970	199.017	-10.8797	1.19375	3.26312e-14
Mp4g19090	81.5538	-9.59601	1.21751	2.43369e-10
Mp5g06660	75.2881	-9.47637	1.20762	3.19554e-10
Mp3g07980	66.1492	-9.28965	1.20689	8.47351e-10
Mp6g09290	42.6741	-8.66082	1.21269	2.76325e-08
Mp3g05365a	404.544	-8.45622	0.617364	1.34853e-30
MpVg00930	65.8944	-8.31958	1.20531	1.16269e-07
Mp7g01180	178.538	-8.28721	0.853445	4.19814e-15
MpVg00700	24.1834	-7.83856	1.23268	2.12689e-06
Mp3g20670	23.3364	-7.78706	1.23523	2.83232e-06
Mp8g02690	42.1665	-7.67482	1.21176	2.63278e-06
Mp4g04460	78.7085	-7.67289	1.06213	3.40385e-08
Mp4g14850	34.8267	-7.39668	1.21835	9.92544e-06
Mp3g22270	211.511	-7.29633	0.587049	5.00806e-24
Mp2g14790	15.4703	-7.19769	1.26333	5.22623e-05
MpVg01090	15.2127	-7.1706	1.25915	5.34425e-05
Mp2g21840	27.0617	-7.03037	1.23811	6.04523e-05
Mp1g13930	24.3348	-6.87376	1.23379	9.93201e-05
Mp3g18420	43.0921	-6.80604	1.06474	3.54319e-06
MpVg00928	11.6185	-6.78183	1.28309	0.000310498
Mp1g13940	9.38174	-6.4719	1.31123	0.00122443
Mp8g13340	127.108	-6.36891	0.559841	4.12603e-19
Mp7g02905a	8.11245	-6.26576	1.32593	0.00269102
Mp3g18400	64.8162	-6.06054	0.717094	2.46026e-10
Mp2g18150	23.8034	-5.94956	1.11179	0.000389582
MpVg00220	12.0905	-5.84918	1.29276	0.00597026
Mp6g02130	206.368	-5.79495	0.719092	3.06393e-09
Mp2g20600	94.1408	-5.74959	0.569703	2.11481e-14
Mp2g03620	11.0755	-5.72849	1.29171	0.00802845
Mp2g01660	20.3057	-5.69379	1.10857	0.000965786
Mp5g13820	30.2796	-5.6925	0.905829	1.40045e-05
Mp2g18620	307.801	-5.37565	0.272493	3.42453e-54
Mp4g01380	15.8801	-5.33422	1.12518	0.00415767
Mp6g17500	61.8445	-5.30731	0.579587	2.02454e-11
Mp7g07880	22.2099	-5.23521	0.912281	0.000169586
Mp2g24450	106.85	-5.09179	0.484964	9.59678e-15
Mp8g14580	31.9242	-5.02566	0.724228	2.00971e-06
Mp4g08490	18.3447	-4.96033	0.93096	0.000889133
Mp4g05940	76.6008	-4.89682	0.465322	1.57126e-14
Mp4g04440	320.013	-4.88452	0.812351	9.04799e-05
Mp7g07885a	556.488	-4.84365	0.493451	1.52634e-12
Mp5g01930	57.2191	-4.71007	0.51829	1.26182e-10
Mp1g08990	15.103	-4.6756	0.99555	0.00732281
Mp5g02010	927.136	-4.65052	0.214633	9.70355e-61
Mp4g05930	28.4426	-4.57921	0.680015	9.37651e-06
Mp4g01410	181.991	-4.52682	0.966736	0.00831106
Mp3g22280	18.143	-4.50801	0.856443	0.00165615
Mp5g16550	63.7303	-4.50028	0.470622	1.96359e-11
Mp3g22120	223.137	-4.40375	0.28973	6.55288e-29
Mp5g07240	24.0871	-4.33977	0.731475	0.000241581
Mp3g05645a	20.0978	-4.33274	0.770325	0.000668953
Mp2g20620	155.4	-4.31546	0.318283	1.17848e-22
Mp6g11930	145.654	-4.29919	0.841993	0.00325866
Mp2g01750	19.4444	-4.27629	0.857069	0.00460158
Mp2g10340	330.224	-4.27146	0.779353	0.00111433
Mp4g17900	73.4268	-4.24967	0.433826	1.36934e-11
Mp6g08230	51.7982	-4.21807	0.494789	8.79147e-09
Mp2g24440	280.205	-4.21378	0.281609	2.59994e-27
Mp7g14950	276.463	-4.19828	0.279385	1.82637e-27
Mp3g20370	18.1396	-4.13108	0.804743	0.00359341
Mp5g04000	66.6882	-4.13046	0.426147	3.56055e-11
Mp8g12150	88.0501	-4.12005	0.5113	9.80827e-08
Mp5g05150	604.626	-4.11693	0.243768	2.65329e-34
Mp4g01980	130.922	-4.09675	0.681357	0.000263018
Mp2g03380	84.0694	-4.08821	0.421284	3.89761e-11
Mp7g02010	72.1385	-4.05966	0.417586	3.94935e-11
Mp5g13710	70.7572	-4.04876	0.408747	1.69593e-11
Mp8g04990	162.987	-4.03823	0.280388	1.58328e-24
Mp3g10320	63.0215	-4.02537	0.578048	1.07233e-05
Mp1g18470	49.3401	-3.99068	0.521628	7.92044e-07
Mp5g21630	31.9401	-3.98052	0.560753	7.24126e-06
Mp3g20360	22.4275	-3.97924	0.659841	0.000300826
Mp6g19350	28.4383	-3.96828	0.60241	4.70178e-05
Mp1g05230	79.8187	-3.96664	0.367579	1.66596e-13
Mp2g05770	165.686	-3.95982	0.276208	5.29703e-24
Mp7g09520	84.543	-3.95698	0.350268	9.4196e-15
Mp3g10330	25.5737	-3.9361	0.76483	0.00434122
Mp8g04310	43.6685	-3.93177	0.510522	7.5401e-07
Mp2g20900	21.6486	-3.92682	0.675402	0.000650005
Mp5g12120	39.0372	-3.88293	0.507916	1.05302e-06
Mp5g05650	30.3148	-3.87598	0.614235	0.000142355
Mp5g14500	38.681	-3.85699	0.502257	1.01392e-06
Mp4g01700	361.895	-3.83182	0.218721	3.68165e-35
Mp5g01070	111.288	-3.81535	0.341538	4.22259e-14
Mp3g12010	60.1209	-3.7978	0.411418	1.31334e-09
Mp7g14900	258.567	-3.78425	0.542798	1.80396e-05
Mp2g11750	47.7516	-3.7777	0.459579	1.34442e-07
Mp3g12900	41.8484	-3.76566	0.501113	2.49132e-06
Mp6g17930	231.601	-3.73761	0.238536	1.3806e-27
Mp2g05850	160.532	-3.70287	0.666252	0.00191559
Mp2g25310	16.0101	-3.68785	0.727087	0.00720558
Mp7g02000	281.119	-3.63263	0.722163	0.00837928
Mp6g11750	101.663	-3.62436	0.316511	3.03918e-14
Mp4g03350	30.2563	-3.60662	0.521349	3.39266e-05
Mp1g19150	142.177	-3.57993	0.285515	5.81075e-17
Mp7g12570	34.5409	-3.55546	0.510128	3.26877e-05
Mp5g16930	126.056	-3.54873	0.69176	0.00750899
Mp3g12320	24.1803	-3.54292	0.597033	0.000874054
Mp3g10160	83.9571	-3.52836	0.343436	3.24139e-11
Mp4g13870	52.6196	-3.52267	0.407705	6.02155e-08
Mp4g14450	256.158	-3.503	0.322303	1.80554e-12
Mp6g17750	18.7936	-3.47984	0.674951	0.00779978
Mp6g14480	138.676	-3.47654	0.283478	7.98811e-16
Mp5g10700	2386.56	-3.4707	0.250179	2.6703e-20
Mp5g05170	63.0524	-3.44124	0.372082	6.10468e-09
Mp5g01080	48.6175	-3.43646	0.46117	8.5004e-06
Mp5g16820	596.891	-3.43427	0.5168	0.000125477
Mp7g11130	28.8926	-3.40195	0.525315	0.000235785
Mp8g07970	37.1379	-3.38837	0.46592	1.82634e-05
Mp7g02020	179.913	-3.38494	0.333896	1.39728e-10
Mp6g06140	84.2518	-3.37986	0.346198	8.22276e-10
Mp4g14220	329.537	-3.30992	0.550472	0.00111791
Mp8g00400	141.107	-3.30714	0.378536	1.01959e-07
Mp4g14110	73.1872	-3.30614	0.438914	9.81065e-06
Mp5g13680	24.1801	-3.27655	0.585343	0.00360659
Mp1g18220	75.0016	-3.27284	0.374946	1.23658e-07
Mp7g11120	383.958	-3.26579	0.280067	1.44636e-13
Mp6g11730	21.8486	-3.25093	0.591918	0.00493668
Mp3g06340	142.072	-3.21451	0.263336	1.19157e-14
Mp2g23720	41.9814	-3.18134	0.441628	4.47273e-05
MpVg00850	80.6522	-3.1717	0.316675	9.05162e-10
Mp6g08250	22.4159	-3.15755	0.559408	0.00408749
Mp2g20610	53.7781	-3.14705	0.472403	0.000263018
Mp3g24230	112.695	-3.11453	0.278193	6.24352e-12
Mp4g03340	59.3903	-3.0778	0.3437	1.34194e-07
Mp5g05560	61.039	-3.0657	0.380826	4.09869e-06
Mp7g04550	98.2175	-3.06153	0.275743	1.50639e-11
Mp1g05100	23.1963	-3.04301	0.55989	0.00830522
Mp4g14180	207.226	-3.04223	0.330185	6.06903e-08
Mp5g04190	59.5809	-3.03783	0.353668	6.76643e-07
Mp1g29590	42.2867	-3.03041	0.46109	0.000481061
Mp8g12230	354.626	-3.02808	0.254469	3.72351e-13
Mp3g03170	94.3757	-3.0158	0.283018	1.60095e-10
Mp3g03120	25.5134	-2.97994	0.52987	0.00627508
Mp4g04270	76.3991	-2.97286	0.372001	7.65067e-06
Mp6g05100	30.0482	-2.96821	0.503534	0.00336246
Mp2g01800	32.9257	-2.9318	0.526256	0.00784368
Mp5g10730	170.41	-2.91804	0.337714	1.03752e-06
Mp2g05000	128.88	-2.9112	0.321663	2.41311e-07
Mp2g11950	109.071	-2.90639	0.274294	5.06072e-10
Mpzg00310	113.797	-2.90524	0.282687	1.96078e-09
Mp3g03110	223.686	-2.90433	0.317178	1.67782e-07
Mp7g06460	49.1154	-2.8939	0.423356	0.000353344
Mp5g12260	253.398	-2.88871	0.255728	2.82592e-11
Mp5g17580	177.942	-2.8747	0.349669	5.72896e-06
Mp5g15310	55.0707	-2.87038	0.445049	0.00109348
Mp3g07670	149.599	-2.86412	0.299454	4.81118e-08
Mp5g17590	802.438	-2.85982	0.22457	3.23705e-14
Mp4g22880	76.4536	-2.85759	0.432988	0.0007705
Mp8g14150	37.7355	-2.85691	0.429376	0.00067201
Mp7g05950	52.3313	-2.8494	0.459225	0.00216123
Mp4g10560	223.036	-2.83885	0.266873	7.49034e-10
Mp6g19020	464.655	-2.82465	0.212043	2.46765e-15
Mp6g19740	392.556	-2.82331	0.190297	4.33932e-19
Mp4g14120	82.4459	-2.8214	0.434458	0.00113384
Mp7g16930	390.041	-2.82023	0.491764	0.00709074
Mp5g00890	78.2703	-2.80903	0.313105	6.23012e-07
Mp6g18060	143.934	-2.80277	0.307604	3.86763e-07
Mp2g14760	98.0959	-2.79445	0.309056	5.29649e-07
Mp7g02910	655.089	-2.79393	0.449777	0.00251803
Mp5g17150	378.82	-2.78415	0.232599	3.75621e-12
Mp3g16800	182.107	-2.7814	0.288829	6.72925e-08
Mp7g11420	64.0651	-2.77451	0.463436	0.00449581
Mp6g11740	358.341	-2.76398	0.191112	1.08114e-17
Mp8g01970	46.165	-2.763	0.371966	0.000109399
Mp6g17920	89.2349	-2.75142	0.334663	1.07233e-05
Mp3g24050	475.992	-2.74165	0.194381	1.10368e-16
Mp5g14700	408.314	-2.73116	0.257862	2.30612e-09
Mp4g15970	124.24	-2.72762	0.251088	7.9457e-10
Mp4g16700	553.221	-2.72632	0.268285	1.36312e-08
Mp6g11720	726.809	-2.71477	0.234408	4.20561e-11
Mp3g22000	47.4185	-2.6843	0.421367	0.00244729
Mp2g20950	69.7203	-2.67079	0.426104	0.00322988
Mp5g05460	231.252	-2.66649	0.243115	9.16225e-10
Mp1g07560	44.3682	-2.66442	0.426675	0.00345562
Mp8g06640	254.482	-2.66381	0.220541	9.36956e-12
Mpzg00240	1166.03	-2.65898	0.184712	9.31599e-17
Mp8g06650	75.1549	-2.64077	0.342926	8.95776e-05
Mp3g07690	782.218	-2.63967	0.199454	4.99637e-14
Mp2g21600	34.1531	-2.63909	0.415756	0.00299572
Mp8g04240	283.505	-2.63764	0.223182	3.73945e-11
Mp2g16990	162.157	-2.62964	0.324803	3.15153e-05
Mp2g20640	128.555	-2.62766	0.238446	1.10835e-09
Mp5g00960	242.898	-2.61973	0.26431	8.51163e-08
Mp7g03050	364.013	-2.61602	0.269027	1.65837e-07
Mp8g02920	172.684	-2.60381	0.25624	3.92989e-08
Mp8g02930	1096.61	-2.59168	0.428619	0.00679414
Mp2g05220	30.7233	-2.58448	0.432709	0.0080114
Mp3g10180	50.2707	-2.58141	0.402305	0.0031266
Mp3g21140	203.251	-2.57626	0.260719	1.34194e-07
Mp5g16920	95.4404	-2.57537	0.338904	0.000166556
Mp5g22680	3005.43	-2.57523	0.233948	2.03231e-09
Mp1g23330	104.547	-2.57179	0.36886	0.000869136
Mp2g01690	206.581	-2.55897	0.347192	0.000327874
Mp5g06870	247.618	-2.53661	0.309649	4.04444e-05
Mp7g05960	41.8834	-2.529	0.406596	0.00576293
Mp5g13830	62.7457	-2.50275	0.394831	0.00488419
Mp3g22540	533.003	-2.49854	0.215013	4.45688e-10
Mp6g03940	63.9148	-2.49369	0.307962	6.65134e-05
Mp3g12400	244.807	-2.49316	0.33112	0.000307889
Mp5g05700	54.494	-2.49081	0.335715	0.000409021
Mp8g15140	610.1	-2.48596	0.17948	3.24021e-14
Mp4g00520	255.334	-2.47947	0.272603	4.05296e-06
Mp8g04890	603.384	-2.47204	0.157983	5.0505e-18
Mp5g00940	141.037	-2.4687	0.254236	6.23012e-07
Mp5g19190	109.33	-2.46796	0.258011	1.01269e-06
Mp2g10350	57.8239	-2.45164	0.340938	0.000877099
Mp6g10900	47.4089	-2.44822	0.400415	0.00927858
Mp1g25540	98.8562	-2.44242	0.281426	1.82634e-05
Mp2g24410	218.361	-2.4329	0.196861	5.453e-11
Mp5g14670	40.3173	-2.42928	0.377833	0.00530941
Mp6g03820	90.3563	-2.41156	0.285862	4.47273e-05
Mp8g04950	262.253	-2.41127	0.214607	5.61381e-09
Mp1g22360	294.263	-2.40225	0.218424	1.48316e-08
Mp5g13840	773.812	-2.3984	0.1946	1.06683e-10
Mp6g17890	222.335	-2.39522	0.220986	2.80721e-08
Mp3g03600	249.864	-2.39464	0.292859	9.89974e-05
Mp5g21830	73.2883	-2.36418	0.310048	0.000487454
Mp3g21470	68.8172	-2.36079	0.344286	0.00288832
Mp5g05450	104.989	-2.35409	0.34592	0.00330199
Mp1g14110	63.3085	-2.34944	0.337804	0.00246617
Mp5g01640	128.793	-2.34384	0.351891	0.00466059
Mp3g13210	310.317	-2.34138	0.249893	5.55517e-06
Mp8g01410	165.46	-2.33837	0.257121	1.2384e-05
Mp6g19040	444.891	-2.33729	0.223588	1.91976e-07
Mp5g16900	272.823	-2.33291	0.325205	0.0016468
Mp4g18370	185.677	-2.32672	0.272045	5.90905e-05
Mp3g07700	732.939	-2.32136	0.255394	1.44361e-05
Mp4g14690	161.838	-2.31307	0.217457	1.38378e-07
Mpzg01320	46.4113	-2.30928	0.357172	0.00790922
Mp3g10110	489.534	-2.29044	0.208275	5.75212e-08
Mp2g23360	146.808	-2.28579	0.229257	1.54125e-06
Mp6g03350	53.3852	-2.27912	0.332592	0.0042408
Mp4g16840	165.811	-2.27524	0.242773	9.83801e-06
Mp3g11190	317.621	-2.27154	0.177345	1.18676e-10
Mp4g02020	254.571	-2.2641	0.302751	0.00121814
Mp6g11780	495.806	-2.25968	0.178425	2.43369e-10
Mp7g01770	197.481	-2.24917	0.219856	1.03752e-06
Mp5g02080	173.101	-2.23994	0.320619	0.00392619
Mp8g08690	334.101	-2.22938	0.183539	2.53881e-09
Mp5g17600	78.9073	-2.22386	0.311092	0.00309341
Mp2g12000	113.714	-2.22372	0.268688	0.000254108
Mpzg00260	56.4994	-2.22006	0.326338	0.00624116
Mp5g22000	152.669	-2.20508	0.20693	4.80268e-07
Mp2g05660	357.661	-2.19654	0.210639	1.03752e-06
Mp4g01200	329.112	-2.17431	0.269126	0.000572566
Mp8g06340	150.211	-2.16493	0.243322	8.85878e-05
Mp4g18510	880.687	-2.16321	0.238853	6.04523e-05
Mp3g00630	191.893	-2.15529	0.23393	4.47273e-05
Mp5g01890	108.001	-2.14044	0.238658	9.1613e-05
Mp8g08860	331.242	-2.13585	0.265477	0.000809375
Mp6g04130	304.32	-2.13231	0.228862	4.32854e-05
Mp2g14590	221.877	-2.13104	0.190165	2.3402e-07
Mp5g13350	152.959	-2.12881	0.238718	0.000115095
Mp5g21960	124.766	-2.12868	0.301397	0.00610413
Mp7g04650	242.87	-2.11832	0.260366	0.000755633
Mp6g17910	528.805	-2.11265	0.159006	3.68845e-10
Mp8g09900	119.684	-2.10949	0.246538	0.00031703
Mp2g23330	306.769	-2.10948	0.160901	7.30079e-10
Mp8g11360	398.285	-2.08714	0.29727	0.00810283
Mp3g10390	91.6509	-2.08149	0.299778	0.00956883
Mp7g10710	447.204	-2.08066	0.161956	2.99759e-09
Mp4g15770	85.6554	-2.07785	0.289997	0.0067235
Mp3g12230	130.176	-2.07593	0.239137	0.000317491
Mp8g01900	96.6295	-2.07419	0.270941	0.00275227
Mp4g22550	152.326	-2.05731	0.27947	0.00530941
Mp4g16720	2258.27	-2.0545	0.166721	2.64898e-08
Mp2g10460	117.543	-2.05092	0.253771	0.00137727
Mp8g14560	115.585	-2.0454	0.232482	0.000320176
Mp8g09990	200.023	-2.04095	0.177486	3.79312e-07
Mp7g00480	146.898	-2.03954	0.228614	0.000262122
Mp2g05670	152.969	-2.03661	0.253008	0.00165286
Mp5g00920	117.44	-2.03642	0.262338	0.00290207
Mp4g04180	109.454	-2.03404	0.24265	0.000869136
Mp3g21010	462.645	-2.03152	0.213926	7.55172e-05
Mp6g18030	204.598	-2.02274	0.212581	7.94235e-05
Mp4g21430	640.428	-2.02155	0.179618	1.01392e-06
Mp7g10760	112.511	-2.01342	0.274611	0.0073527
Mp4g20210	303.514	-2.00531	0.201027	3.38801e-05
Mp2g18420	134.229	-2.00035	0.239823	0.00122943
Mp6g08300	130.293	-1.99995	0.229373	0.000579505
Mp2g23310	151.656	-1.99866	0.236124	0.000983219
Mp1g24390	554.589	-1.9918	0.205437	7.36055e-05
Mp3g09150	181.474	-1.99138	0.208666	0.000103802
Mp3g12380	530.208	-1.98562	0.237271	0.00131026
Mp1g15980	145.852	-1.98205	0.217855	0.000309122
Mp6g11790	1087.97	-1.97986	0.152909	1.58937e-08
Mp8g00430	728.744	-1.96675	0.264337	0.00810283
Mp5g12400	399.044	-1.95462	0.193304	4.47273e-05
Mp8g13430	190.223	-1.94197	0.192469	5.47839e-05
Mp6g19050	116.398	-1.93678	0.241897	0.00385142
Mp3g07300	178.481	-1.9361	0.186036	2.9352e-05
Mp4g14580	439.538	-1.93089	0.213538	0.000579505
Mp4g01530	210.359	-1.92834	0.252756	0.00781507
Mp5g15280	172.503	-1.92505	0.227941	0.00190907
Mp5g10690	407.154	-1.91437	0.207458	0.000473916
Mp1g02920	157.569	-1.91232	0.252996	0.00958235
Mp4g14400	608.539	-1.90784	0.134593	1.90788e-09
Mp2g10650	170.89	-1.9025	0.231	0.0033798
Mp3g03590	173.311	-1.88381	0.236707	0.00631617
Mp3g01440	234.407	-1.85377	0.210165	0.00188132
Mp3g16780	302.998	-1.85124	0.204691	0.00129118
Mp7g16650	387.548	-1.85004	0.188716	0.000312112
Mp4g20340	560.779	-1.83681	0.157468	7.24727e-06
Mp4g04920	247.754	-1.83675	0.213841	0.00331409
Mp1g17600	1151.82	-1.83211	0.200517	0.00133046
Mp2g11500	140.358	-1.82653	0.196426	0.00107184
Mp5g18960	127.685	-1.82376	0.224312	0.00781507
Mp1g05220	411.923	-1.81396	0.201659	0.0020851
Mp8g03610	135.195	-1.80158	0.218658	0.00790922
Mp6g20430	287.731	-1.7977	0.184537	0.00067397
Mp3g18450	254.467	-1.79465	0.20255	0.00321593
Mp7g17120	604.524	-1.78516	0.182632	0.000744686
Mp2g14700	901.373	-1.7828	0.160551	5.91994e-05
Mp6g05420	147.233	-1.77816	0.195045	0.00251258
Mp2g05100	1764.93	-1.76413	0.153203	3.58823e-05
Mp4g04130	426.221	-1.7569	0.162734	0.000164956
Mp5g09960	341.364	-1.75283	0.18457	0.00176318
Mpzg00230	8842.15	-1.75075	0.118177	2.24584e-08
Mp5g16350	225.074	-1.74118	0.192844	0.00427297
Mp6g11800	2481.89	-1.74004	0.140375	8.9973e-06
Mp3g10030	174.627	-1.73879	0.192065	0.0042407
Mpzg01290	186.182	-1.7189	0.197678	0.00862981
Mp2g26620	1014.6	-1.71755	0.139183	1.57785e-05
Mp1g10150	573.508	-1.71313	0.158693	0.000323535
Mp7g07050	321.945	-1.69895	0.170835	0.00168499
Mp5g00240	582.177	-1.69435	0.182047	0.00473917
Mp3g19890	371.245	-1.6851	0.189077	0.00906576
Mp1g26440	2419.94	-1.67244	0.13737	5.47384e-05
Mp4g11950	594.855	-1.67153	0.142829	0.000130412
Mp5g11440	284.383	-1.65184	0.179087	0.00854623
Mp2g02440	739.543	-1.65024	0.163524	0.00264167
Mp4g11070	248.454	-1.60591	0.16262	0.00649963
Mp6g01550	1647.56	-1.60558	0.12215	4.12741e-05
Mp1g25350	2728.16	-1.52065	0.132724	0.00321593
Mp2g06110	948.306	-1.51238	0.123273	0.00129977
Mp6g06750	3446.72	-1.47118	0.128424	0.00788359
Mp5g18410	925.933	-1.43365	0.118252	0.00790922
Mp5g22700	1592.26	1.46351	0.123241	0.00576293
Mp2g20430	1444.24	1.46492	0.127376	0.0082903
Mp7g19250	477.819	1.50517	0.140026	0.00956883
Mp6g02400	1838.62	1.58051	0.155423	0.00629996
Mp7g06510	1533.87	1.58619	0.162806	0.00976726
Mp5g15020	1767.46	1.6408	0.138341	0.000177702
Mp7g06710	37808.3	1.66137	0.126254	1.05364e-05
Mp7g06720	6798.63	1.69654	0.10826	1.36312e-08
Mp5g24340	159.932	1.82645	0.226405	0.0082903
Mp1g03750	2060.42	1.84085	0.139875	1.62317e-07
Mp3g14660	351.001	1.86603	0.17106	2.50771e-05
Mp4g08220	358.8	1.88216	0.182338	7.01802e-05
Mp1g15580	732.113	2.03939	0.212941	5.80624e-05
Mp7g05980	5172.88	2.07215	0.125153	3.3666e-15
Mp3g11280	477.288	2.07683	0.146143	3.13118e-11
Mp5g03550	3308.62	2.092	0.2098	1.2384e-05
Mp5g11400	456.12	2.10541	0.222473	3.93195e-05
Mp6g00500	1561.93	2.10914	0.174162	2.04379e-08
Mp4g10470	1734.15	2.12278	0.171297	6.31983e-09
Mp5g00860	387.968	2.13123	0.211383	5.98653e-06
Mp2g20340	164.451	2.14079	0.242866	0.000132789
Mp4g16560	217.627	2.14269	0.208666	3.12617e-06
Mp8g08440	300.728	2.18404	0.183822	1.32038e-08
Mp8g04250	94.9861	2.18738	0.290937	0.00174995
Mp2g15290	448.332	2.25427	0.165555	7.44279e-12
Mp4g19700	758.833	2.25591	0.159381	7.5468e-13
Mp6g13500	324.042	2.26051	0.235383	5.89939e-06
Mp3g01070	460.764	2.26239	0.168405	1.33336e-11
Mp3g10940	48.3114	2.26292	0.344526	0.00790922
Mp7g06730	12102.4	2.28017	0.140558	3.26527e-17
Mp5g03090	87.861	2.28452	0.249039	1.56436e-05
Mp7g05690	161.792	2.39116	0.229778	1.28611e-07
Mp2g02210	32.3112	2.40564	0.389784	0.00958235
Mp8g04820	97.5051	2.47295	0.261497	1.34694e-06
Mp3g24880	1001.12	2.48337	0.155815	7.58918e-19
Mp2g25940	73.2447	2.48415	0.352511	0.00106387
Mp1g06830	146.825	2.52599	0.298352	1.9238e-05
Mp6g00480	226.311	2.59997	0.223359	1.23145e-10
Mp3g24170	36.5367	2.67143	0.450646	0.00690019
Mp1g07670	343.297	2.75623	0.239875	4.06712e-11
Mp8g17780	3877.76	2.8203	0.148144	1.19941e-31
Mp5g00870	106.847	2.89983	0.258182	3.28371e-11
Mp4g09230	60.8645	2.90308	0.50483	0.00558137
Mp2g09420	42.918	2.92353	0.401172	8.58121e-05
Mp5g24320	34.5931	2.94246	0.506865	0.00444777
Mp6g07950	440.963	2.98828	0.206452	2.88e-19
Mp4g17720	152.738	3.00555	0.271772	2.91758e-11
Mp3g25440	166.644	3.01709	0.307349	6.08022e-09
Mp4g17360	34.5038	3.03627	0.464929	0.000533063
Mpzg02050a	4184.51	3.05419	0.222535	1.08114e-17
Mp7g05530	1225.76	3.07908	0.144043	8.62497e-44
Mp8g05060	81.1604	3.13534	0.375938	1.03752e-06
Mp4g19710	34.6194	3.34414	0.591047	0.00274379
Mp5g04610	190.69	3.3546	0.309297	5.79017e-12
Mp5g00820	49.8178	3.46605	0.402115	8.32994e-08
Mp7g06740	1651.52	3.4882	0.162085	1.18032e-49
Mp5g11310	35.0618	3.49369	0.448425	1.99254e-06
Mp1g07680	370.508	3.55659	0.184396	2.35075e-40
Mp5g04570	283.969	3.70271	0.231503	1.45974e-28
Mp5g04540	18.3115	3.70603	0.640684	0.00100539
Mp4g22840	37.815	3.7703	0.485793	9.43282e-07
Mp3g03850	28.5838	3.93646	0.574288	1.93072e-05
Mp8g10540	16.3814	3.95268	0.722332	0.00170671
Mp3g24140	632.466	4.19535	0.511026	4.05934e-08
Mp3g24160	968.391	4.32271	0.243139	3.15303e-39
Mp3g13550	21.3981	4.32729	0.715958	0.000166836
Mp2g25340	107.063	4.39773	0.318004	7.10624e-24
Mp3g24150	774.819	4.40128	0.271417	6.20027e-33
Mp7g06470	44.8771	4.54394	0.500107	2.05677e-10
Mp8g10530	26.9452	4.70935	0.66387	1.72099e-06
Mp8g07190	34.3686	4.86648	0.631985	8.94581e-08
Mp7g01250	74.4894	4.88857	0.427477	3.5205e-17
Mp5g04560	240.338	4.98922	0.306837	2.04866e-35
Mp5g05730	135.259	5.02111	0.75176	6.04412e-06
Mp5g04590	332.282	5.08845	0.256468	1.4822e-53
Mp7g14320	15.9105	5.17019	1.00139	0.00126304
Mp7g07350	21.4992	5.18057	0.947288	0.000463086
Mp7g02820	11.7606	5.32701	1.14307	0.00528047
Mp5g04580	139.865	5.43891	0.363556	2.8854e-31
Mp5g04550	56.9966	5.53232	1.05032	0.000694811
Mp1g00970	41.4243	5.82712	0.788023	8.58805e-08
Mp5g04600	85.5073	5.94008	1.21262	0.00179575
Mp8g02710	27.0087	5.95845	0.912082	3.86925e-06
Mp2g13460	99.9665	5.96026	0.500537	1.97181e-20
Mp5g00840	22.5093	6.28712	1.09055	6.69735e-05
Mp8g10550	23.0986	6.31814	1.08804	5.63511e-05
Mp4g14090	24.9623	6.41759	1.1851	0.000236015
Mp6g10280	24.9344	6.42817	1.08423	3.30529e-05
Mp7g07360	25.6458	6.44823	1.20192	0.000277466
Mp3g01100	7.44834	6.55348	1.34442	0.0014372
Mp5g00810	8.12375	6.68206	1.33698	0.000902786
Mp2g09680	8.79473	6.79337	1.34025	0.00067397
Mp7g09340	144.333	6.79903	0.557418	1.30136e-22
Mp7g05260	48.8255	6.81668	0.918179	2.50093e-08
Mp8g18650	51.6617	6.89169	1.05231	1.6207e-06
Mp8g02700	57.7417	7.06342	0.877252	6.56924e-10
Mp3g03560	11.1387	7.12825	1.31967	0.000169121
Mp8g02750	26.2951	7.40829	1.23325	1.29176e-05
Mp5g14930	14.3362	7.50182	1.30368	3.58823e-05
Mp5g09860	17.2915	7.7703	1.25425	4.72525e-06
Mp5g09850	80.3999	8.12344	1.07394	3.85454e-09
Mp8g02730	26.0191	8.36476	1.24951	3.20043e-07
Mp6g20770	35.9257	8.82315	1.87478	0.00122443
Mp3g11120	344.859	9.21241	0.904676	4.07303e-17

## Sheet: Table S3
Table S3. The six most strongly enriched GO terms (false discovery rate (FDR < 5E-05) of DEGs in Mpspirrig. The analysis was performed with agriGO v2.0 on the background of the M. polymorpha locus ID v3.1 (Phytozome v11.0).
GO term	description	p-value	FDR
GO:0055114	oxidation-reduction process	3.6e-13	8.8e-11
GO:0044710	single-organism metabolic process	8.3e-11	9.4e-09
GO:0006979	response to oxidative stress	1.2e-10	9.4e-09
GO:0006950	response to stress	1.8e-08	1.1e-06
GO:0050896	response to stimulus	6.6e-07	3.2e-05
GO:0044699	single-organism process	1.2e-06	5e-05

## Sheet: Table S4
Table S4. The most strongly enriched GO terms of DEGs (false discovery rate (FDR < 5E-05) in Atspirrig. The analysis was performed with agriGO v2.0 on the background of A. thaliana TAIR10_2017 using previously published, comparative RNAseq data of Col-0 and Atspirrig mutants (Steffens et al., 2015). GO terms, which were found to be significantly enriched (FDR < 5E-05) in Mpspirrig mutants as well…
GO term	description	p-value	FDR
GO:0006950	response to stress	4.4e-30	1.2e-26
GO:0050896	response to stimulus	1.3e-26	1.7e-23
GO:0042221	response to chemical	5.9e-22	5.4e-19
GO:1901700	response to oxygen-containing compound	8.6e-20	5.8e-17
GO:0009611	response to wounding	3.5e-19	1.9e-16
GO:0009628	response to abiotic stimulus	4.1e-18	1.9e-15
GO:0001101	response to acid chemical	9.4e-17	3.7e-14
GO:0010033	response to organic substance	2.8e-15	9.4e-13
GO:0044699	single-organism process	8.7e-13	2.6e-10
GO:0009605	response to external stimulus	1.8e-12	4.4e-10
GO:0009719	response to endogenous stimulus	1.8e-12	4.4e-10
GO:0006952	defense response	3.2e-12	7.2e-10
GO:0009725	response to hormone	6.7e-12	1.4e-09
GO:0044710	single-organism metabolic process	2e-11	4e-09
GO:0006979	response to oxidative stress	5e-11	9e-09
GO:0009753	response to jasmonic acid	2.1e-10	3.7e-08
GO:0051707	response to other organism	7.5e-10	1.2e-07
GO:0043207	response to external biotic stimulus	7.9e-10	1.2e-07
GO:0009607	response to biotic stimulus	8.9e-10	1.3e-07
GO:0010243	response to organonitrogen compound	1.3e-08	1.8e-06
GO:0009266	response to temperature stimulus	2.3e-08	3e-06
GO:0010200	response to chitin	3.2e-08	4e-06
GO:0055114	oxidation-reduction process	3.9e-08	4.6e-06
GO:0009415	response to water	1.2e-07	1.3e-05
GO:0009409	response to cold	1.2e-07	1.3e-05
GO:0051704	multi-organism process	1.5e-07	1.6e-05
GO:0009414	response to water deprivation	3.1e-07	3.2e-05
GO:0098542	defense response to other organism	5e-07	4.7e-05

## Sheet: Table S5
Table S5. Differentially expressed genes (DEGs) overlap in Mpspirrig and Atspirrig mutants. The set of DEGs (fold change > 2, p-value < 0.01) in Mpspirrig were compared to significant DEGs in A. thaliana spirrig mutants (RNAseq data Steffens et al., 2017). The table shows the highly significant overlap (p= 4.08e-10) of 20 DEGs between Mpspirrig and Atspirrig.
Gene ID M. polymorpha (v3.1)	Gene ID M. polymorpha (v5)	Gene ID A. thalianaortholog (TAIR10)	TAIR10 name
Mapoly0005s0086	Mp1g05220	AT2G37040	PHE ammonia lyase 1
		AT3G53260	phenylalanine ammonia-lyase 2
Mapoly0014s0211	Mp1g10150	AT2G37040	PHE ammonia lyase 1
		AT3G53260	phenylalanine ammonia-lyase 2
Mapoly0025s0085	Mp2g25940	AT5G45340	cytochrome P450, family 707, subfamily A, polypeptide 3
Mapoly0027s0052	Mp5g05730	AT4G12480	Bifunctional inhibitor/lipid-transfer protein/seed storage 2S albumin superfamily protein
		AT4G12490	Bifunctional inhibitor/lipid-transfer protein/seed storage 2S albumin superfamily protein
		AT4G12500	Bifunctional inhibitor/lipid-transfer protein/seed storage 2S albumin superfamily protein
		AT4G12545	Bifunctional inhibitor/lipid-transfer protein/seed storage 2S albumin superfamily protein
		AT4G12550	Auxin-Induced in Root cultures 1
Mapoly0045s0021	Mp6g20430	AT1G26380	FAD-binding Berberine family protein
		AT2G34810	FAD-binding Berberine family protein
Mapoly0047s0001	Mp6g13500	AT4G34131	UDP-glucosyl transferase 73B3
Mapoly0047s0051	Mpzg01320	AT3G09450
Mapoly0055s0015	Mp2g20340	AT3G09450
Mapoly0057s0073	Mp7g05980	AT2G05070	photosystem II light harvesting complex gene 2.2
		AT2G05100	photosystem II light harvesting complex gene 2.1
Mapoly0070s0041	Mp4g14400	AT5G22140	FAD/NAD(P)-binding oxidoreductase family protein
		AT2G37040	PHE ammonia lyase 1
		AT3G53260	phenylalanine ammonia-lyase 2
Mapoly0099s0050	Mp7g01770	AT4G03450	Ankyrin repeat family protein
Mapoly0105s0002	Mp3g09150	AT1G61300	LRR and NB-ARC domains-containing disease resistance protein
Mapoly0117s0051	Mp5g16550	AT3G04200	RmlC-like cupins superfamily protein
		AT4G14630	germin-like protein 9
Mapoly0183s0020	Mp3g24880	AT1G29395	COLD REGULATED 314 INNER MEMBRANE 1
Mapoly0199s0017	Mp7g06740	AT2G05070	photosystem II light harvesting complex gene 2.2
		AT2G05100	photosystem II light harvesting complex gene 2.1
Mapoly0199s0018	Mp7g06730	AT2G05070	photosystem II light harvesting complex gene 2.2
		AT2G05100	photosystem II light harvesting complex gene 2.1
Mapoly0199s0019	Mp7g06720	AT2G05070	photosystem II light harvesting complex gene 2.2
		AT2G05100	photosystem II light harvesting complex gene 2.1
Mapoly0199s0020	Mp7g06710	AT2G05070	photosystem II light harvesting complex gene 2.2
		AT2G05100	photosystem II light harvesting complex gene 2.1
Mapoly0371s0001	Mp7g05530	AT2G05070	photosystem II light harvesting complex gene 2.2
		AT2G05100	photosystem II light harvesting complex gene 2.1

## Sheet: Table S6
Table S6. Primer list.
Gene	Gene ID	Primer
MpSPI PBW	Mp2g15800	GGGGACAAGTTTGTACAAAAAAGCAGGCTCAATGGTACCCGGCGAGAAGATTAG
		GGGGACCACTTTGTACAAGAAAGCTGGGTATCMCGAGCATGACTCCAACGGGC
MpSPI PBWF	Mp2g15800	GGGGACAAGTTTGTACAAAAAAGCAGGCTCAATGGTACCCGGCGAGAAGATTAG
		GGGGACCACTTTGTACAAGAAAGCTGGGTATCMGGATTTTCTAGAGTCAAAGC
MpLIP5	Mp1g06880	GGGGACAAGTTTGTACAAAAAAGCAGGCTCAATGGGGGAGACTGCGGATCCGAAGA
		GGGGACCACTTTGTACAAGAAAGCTGGGTATCMGTGAGCTTGTGATGAAGAAGAGGTC
MpSKD1	Mp8g01610	GGGGACAAGTTTGTACAAAAAAGCAGGCTCAATGTACAGCAATTTCAAGGA
		GGGGACCACTTTGTACAAGAAAGCTGGGTATCMACCCTCCTCACCAAATTCAC
MpSPI (qPCR)	Mp2g15800	AGTGGAGACGGTGCAGGACA
		GCACGACGAGCATGACTCCA
MpSPI	Mp2g15800	TGAGGGCAGCGTCTTCTTTA
(RT-PCR)		TATCTCCGCAAGCAAGTCCA
